# Supplementary material for: Elevation of Metrnβ and Its Association with Disease Activity in Systemic Lupus Erythematosus
Source: Int J Mol Sci. 2023 Sep 2;24(17):13607. doi: 10.3390/ijms241713607 (PMC10563073; doi:10.3390/ijms241713607)
Supplement: Supplementary file 1 [file ijms-24-13607-s001.zip]

Archive with 1 entries (1 files):
- ijms-2560776-supplementary.pdf
